# Supplementary material for: Conspecific coprophagy stimulates normal development in a germ-free model invertebrate
Source: PeerJ. 2019 May 13;7:e6914. doi: 10.7717/peerj.6914 (PMC6521811; doi:10.7717/peerj.6914)
Supplement: Supplemental Information 2 — Raw data includes morphological measurements such as body mass (bm), body width (bw), body length (bl), gut mass (gm), whole gut length (wg), foregut length (fg), midgut length (mg), and hindgut length (hg) along with categorical variables associated with treatment, oothecum cohort, and instar. [file peerj-07-6914-s002.csv]

ID	Trt	trt	coh	ind	ins	age	bw	bl	wg	hg	mg	bmass	fg	gmass	none	lbyw
1.1aGF	GF	3	1	1	3	19	2.7705003	6.6547226	11.4	2.42	2.96	NA	3.5630182	NA	1	2.40199309850282
1.1bGF	GF	3	1	2	3	19	2.8770957	6.9622665	10.9	2.998	2.36	NA	2.3911289	NA	1	2.41989395764625
1.1cGF	GF	3	1	3	3	19	2.5202527	6.6912724	9.65	2.469	2.262	NA	2.264761	NA	1	2.65500058783788
2.1aGF	GF	3	2	1	3	21	2.8055992	6.716984	11.4	2.882	3.35	NA	3.6305468	NA	1	2.39413527064023
2.1bGF	GF	3	2	2	3	21	2.6647455	7.0524773	11.6	3.072	2.956	NA	3.5183532	NA	1	2.64658568707593
2.1cGF	GF	3	2	3	3	21	2.8654304	7.3512945	11.3	2.221	3.495	NA	3.2803166	NA	1	2.56551144986805
3.1aGF	GF	3	3	1	3	24	2.6751924	6.6450534	14.8	3.087	3.374	NA	4.3759852	NA	1	2.48395345321705
3.1bGF	GF	3	3	2	3	24	2.5591882	6.0999057	12.5	3.198	3.432	NA	3.2694742	NA	1	2.38353150424811
3.3bGF	GF	3	3	2	3	50	2.9016654	6.704312	13.06	4.57	3.54	NA	3.629904	NA	1	2.31050485696938
GF122.-1b	GF	3	25	NA	3	NA	2.7937304	6.9950305	13.2920124	3.3508509	4.1247964	NA	3.698311	NA	1	2.5038316152482
GF123.1b.	GF	3	25	NA	3	NA	2.7703944	6.9971496	12.6065845	3.5417599	4.1134188	NA	3.4591072	NA	1	2.52568717291661
GF123.2b.	GF	3	25	NA	3	NA	2.8129075	7.0594453	14.216183	4.2640163	3.6515109	NA	4.128997	NA	1	2.50966137350766
1.1aC	GT	2	4	1	3	19	2.2728059	5.9967676	11.3	2.851	3.445	NA	3.665243	NA	1	2.63848646292233
1.1bC	GT	2	4	2	3	19	2.4294394	6.8376462	11	3.392	3.822	NA	3.057348	NA	1	2.81449547578754
1.1cC	GT	2	4	3	3	19	2.3760444	6.6275155	8.3	3.408	3.891	NA	3.3256084	NA	1	2.78930625202122
1.2cC	GT	2	4	3	3	32	2.6717921	8.3435048	14.1	4.3	3.4	NA	3.9393302	NA	1	3.12281213796538
2.1aC	GT	2	5	1	3	21	2.6820888	6.2070211	9.8	4.116	3.075	NA	3.4826423	NA	1	2.31424891673982
2.1bC	GT	2	5	2	3	21	2.6735197	5.7348636	10.8	3.488	3.27	NA	3.8982245	NA	1	2.14506128381998
2.1cC	GT	2	5	3	3	21	2.6054826	6.4321174	12.5	4.17	3.399	NA	4.2884258	NA	1	2.46868560933779
3.1bC	GT	2	6	2	3	24	NA	8.4546	16.4	4.391	3.566	NA	5.5496826	NA	0	NA
WT.3.1b	WT	1	NA	NA	3	NA	2.6724775	6.3745125	12.9608309	3.9683588	4.4320341	0.0145	2.701838	0.0034	1	2.3852445904596
WT3.10b	WT	1	NA	NA	3	NA	2.8489884	6.8088946	14.1323401	3.9124165	4.641342	0.0174	3.4761158	0.0042	1	2.38993412538991
WT3.2b.	WT	1	NA	NA	3	NA	2.287425	5.586371	14.2415818	3.9064155	5.2513918	0.0185	2.8768697	0.005	1	2.44220947134879
WT3.3b.	WT	1	NA	NA	3	NA	2.8919727	7.3833414	14.9792351	4.8773162	4.6672949	0.0204	3.5336873	0.005	1	2.55304671444513
WT3.4b.	WT	1	NA	NA	3	NA	2.8462841	6.9958136	13.3486516	4.1341875	4.8275032	0.0184	2.8406937	0.0046	1	2.45787607779561
WT3.5b.	WT	1	NA	NA	3	NA	2.6212349	6.2541002	11.8611158	3.8834502	4.0607831	0.0135	2.2008069	0.0019	1	2.38593656753159
WT3.6b.	WT	1	NA	NA	3	NA	2.7476022	6.7335503	14.6098611	3.5058521	4.8028091	0.0159	4.2692122	0.0043	1	2.4507005781259
WT3.7b.	WT	1	NA	NA	3	NA	2.9022313	6.2349405	14.4319816	3.9907187	5.1626255	0.0187	3.2955701	0.0044	1	2.14832653069381
WT3.8b.	WT	1	NA	NA	3	NA	2.9174245	6.9156232	14.4089881	4.1513758	5.0411378	0.0183	3.0313446	0.005	1	2.37045489951839
WT3.9b.	WT	1	NA	NA	3	NA	3.0604436	7.616714	14.0304255	3.8666905	5.383978	0.0209	2.8793258	0.0023	1	2.48876143314649
1.2aGF	GF	3	1	1	4	32	NA	9	13.2	3.6	3.8	NA	3.4621616	NA	0	NA
1.2bGF	GF	3	1	2	4	32	3.340169	7.6637249	16.9	4.4	4.6	NA	4.9493765	NA	1	2.29441231865813
1.2cGF	GF	3	1	3	4	32	3.1180721	8.3129198	18	5	4.4	NA	4.9260932	NA	1	2.66604476528942
2.2aGF	GF	3	2	1	4	31	3.0000231	8.5017374	16.6	5.2	4.8	NA	3.5225844	NA	1	2.83389064570869
2.2bGF	GF	3	2	2	4	31	3.4411366	8.3675082	14.5	4.8	3.4	NA	3.2089475	NA	1	2.4316117529307
2.2cGF	GF	3	2	3	4	31	3.3597554	7.6550882	12.3	3.1	3	NA	2.9134345	NA	1	2.27846592641833
3.2aGF	GF	3	2	1	4	44	3.0339769	6.8441021	12.42	3.2	3.35	NA	3.5955988	NA	1	2.25581879018261
3.2bGF	GF	3	2	2	4	44	3.1299247	8.2739142	11.9	4.18	2.944	NA	3.3661747	NA	1	2.64348666279416
3.3aGF	GF	3	3	1	4	50	3.077	7.987	15.167	4.094	3.771	NA	5.2221278	NA	1	2.59571010724732
GF2.1b.	GF	3	8	NA	4	NA	3.4138605	8.540477	NA	3.6262569	3.8939208	NA	3.1796014	NA	1	2.50170649913785
GF4.1(2	GF	3	9	NA	4	NA	3.753494	9.0913633	NA	NA	4.1691981	NA	2.9302482	NA	1	2.42210678903443
GF4.1b.	GF	3	9	NA	4	NA	3.3567875	8.7238612	NA	NA	3.6209785	0.02	3.3000898	0.0058	1	2.59887204656238
GF4.2b.	GF	3	9	NA	4	NA	3.6011778	9.5037728	NA	NA	5.0388206	0.04	3.9876745	0.0063	1	2.63907347201796
GF4.3b.	GF	3	9	NA	4	NA	3.6413939	8.7887528	11.6480733	3.2947418	4.2530837	0.04	3.0593128	0.005	1	2.41356827669756
GF5.1b.	GF	3	10	NA	4	NA	3.4291574	7.4631242	NA	2.999	3.5730793	0.02	2.6769052	0.0038	1	2.17637259811988
GF5.2b.	GF	3	10	NA	4	NA	3.5862953	8.7586447	NA	NA	5.5403476	0.03	3.0387514	0.0059	1	2.44225418358605
GF5.3b.	GF	3	10	NA	4	NA	3.4939175	8.5513561	12.3995935	4.6770853	3.9143241	0.03	2.5956056	0.0057	1	2.4474980018847
GF6.1b.	GF	3	11	NA	4	NA	3.6913779	9.1651821	11.1377149	3.5322238	3.7758144	0.04	2.4430287	0.0072	1	2.48286204996785
GF6.2b.	GF	3	11	NA	4	NA	3.568638	8.4381598	14.2496377	4.0203848	4.855076	0.02	4.1664262	0.0048	1	2.36453229495398
GF6.3b.	GF	3	11	NA	4	NA	3.4235637	9.1457109	NA	3.886045	4.6076006	0.03	4.4623646	0.0038	1	2.67140082715563
GF4.1T	GF	3	18	NA	4	NA	NA	7.86	15.18	3.81	4.27	NA	3.977	NA	0	NA
GF4.2T	GF	3	18	NA	4	NA	3.219	8.3	15.15	3.9	3.94	NA	4.006	NA	1	2.57844050947499
GF5.3T	GF	3	19	NA	4	NA	3.269	7.79	15.26	3.9	4.35	NA	3.204	NA	1	2.38299174059345
GF119.1	GF	3	21	1	4	3	3.4209902	9.2931268	13.9591497	3.4788377	4.0840269	0.0362	3.6049453	0.0054	1	2.71650202330308
GF120.5	GF	3	21	5	4	3	3.26293	7.3129618	16.1140787	4.2561974	4.3152846	0.0393	5.2191665	0.0091	1	2.24122546300411
GF120.1	GF	3	22	1	4	3	3.2640138	8.6109775	15.327597	4.2143103	3.9464007	0.0312	4.6099733	0.0044	1	2.63815597225723
GF120.2	GF	3	22	2	4	3	3.1511082	8.9009407	15.9348109	4.1847084	4.2550659	0.0355	4.9350622	0.0045	1	2.8247017033563
GF120.3	GF	3	22	3	4	3	3.2555472	8.4900575	17.5860384	5.1010169	4.4482886	0.0356	5.1564522	0.0012	1	2.60787418471463
GF5a.R.	GF	3	24	NA	4	NA	3.5355098	10.5933784	NA	NA	NA	NA	NA	NA	1	2.9962803101267
GF125.1b.	GF	3	25	NA	4	NA	3.402949	8.2654719	15.4523945	4.5254159	4.0461159	NA	4.6426182	NA	1	2.42891442099191
GF125.2b.	GF	3	25	NA	4	NA	3.3803392	8.9540908	15.3127218	4.1946675	4.32983	NA	4.3081501	NA	1	2.64887346216616
GF125.3b.	GF	3	25	NA	4	NA	3.2796213	9.1840799	14.2381555	3.2048988	5.2241336	NA	3.3842923	NA	1	2.80034768038615
1.2aC	GT	2	4	1	4	32	2.9017525	7.5183603	11	3.4	2.9	NA	2.4622163	NA	1	2.5909722831289
2.2aC	GT	2	5	1	4	31	NA	7.8	15.9	5	4.3	NA	4.1571427	NA	0	NA
2.2bC	GT	2	5	2	4	31	3.2468404	7.204502	14.9	4.8	4.1	NA	3.2837086	NA	1	2.21892705289733
2.2cC	GT	2	5	3	4	31	3.2702902	7.7842269	16.7	5.2	4.5	NA	4.9177357	NA	1	2.38028628162724
2.2dC	GT	2	5	4	4	31	NA	6.9	16.9	4.1	5.5	NA	4.6824938	NA	0	NA
3.1aC	GT	2	6	1	4	24	3.507507	7.9661366	16.8	4.687	4.346	NA	5.1162706	NA	1	2.27116769831108
GT4.1b.	GT	2	9	NA	4	NA	3.4308807	7.7340376	NA	3.3451401	4.2449877	0.03	2.5901544	0.0043	1	2.25424264970799
GT4.2b.	GT	2	9	NA	4	NA	3.493983	8.2841332	12.4429413	3.8481156	4.2258027	0.03	3.0109973	0.0063	1	2.37097123826876
GT4.3b.	GT	2	9	NA	4	NA	3.4398487	8.4569995	13.2447918	3.5361843	4.679489	0.02	3.653255	0.0054	1	2.4585382200095
GT5.1b.	GT	2	10	NA	4	NA	NA	8.8603064	16.3107364	4.8371294	4.9563622	0.04	5.0156777	0.0064	0	NA
GT5.2b.	GT	2	10	NA	4	NA	3.3177388	9.493493	NA	NA	4.8808182	0.04	3.9474163	0.0085	1	2.86143472174482
GT5.3b.	GT	2	10	NA	4	NA	3.5618822	8.6540516	13.198601	3.7237239	5.1239854	0.04	3.0971072	0.0068	1	2.42962880692685
GT6.1b.	GT	2	11	NA	4	NA	3.4527208	8.9266774	NA	NA	3.5830657	0.04	3.8865016	0.0048	1	2.5854037777975
GT6.2b.	GT	2	11	NA	4	NA	3.3753939	8.6299578	NA	NA	4.3827836	0.03	3.3881082	0.0041	1	2.55672613498531
GT6.3b.	GT	2	11	NA	4	NA	3.3019312	7.902	NA	NA	5.0130329	0.02	3.3065718	0.0037	1	2.39314495710874
3.1.WT	WT	1	7	1	4	28	3.1915443	8.0608379	15.4138153	4.2572618	4.4220958	NA	3.9192003	0.0074	1	2.52568573151248
3.10.WT	WT	1	7	2	4	28	3.403	8.591	14.9975347	5.223047	3.7606662	0.0207	3.9058032	0.0046	1	2.52453717308257
3.2.WT	WT	1	7	3	4	28	3.2722195	8.0524484	16.1900004	5.9136519	5.568839	0.0311	4.2362666	0.0074	1	2.4608521524916
3.3.WT	WT	1	7	4	4	28	3.3254367	8.4804575	15.8412114	5.1556025	3.7379837	NA	4.0001758	0.0046	1	2.55017859759592
3.4.WT	WT	1	7	5	4	28	3.2500403	8.4740351	15.9614569	5.2146703	4.8423174	0.0276	3.8105055	0.0047	1	2.60736308408237
3.5.WT	WT	1	7	6	4	28	3.6613517	8.1682518	15.5753439	5.2616298	4.5498848	0.0283	3.3099913	0.0064	1	2.23093886337114
3.7.WT	WT	1	7	7	4	28	3.500535	8.5681401	16.4708392	5.3397779	3.9697953	0.0294	4.6353561	0.0064	1	2.44766588535752
3.8.WT	WT	1	7	8	4	28	3.2596509	7.5979119	16.5095878	4.5203099	4.8582271	0.0256	4.2007622	0.0067	1	2.3308974283105
3.9.WT	WT	1	7	9	4	28	3.5733857	8.6322769	15.6637777	5.4375262	3.5183687	0.0278	4.0178635	0.006	1	2.41571373053852
WT41b	WT	1	NA	NA	4	NA	3.3705059	8.1884267	16.4250194	4.713533	5.1451666	0.027	4.0314394	0.0084	1	2.42943550402923
WT42b	WT	1	NA	NA	4	NA	3.426659	8.3835868	NA	4.8899341	NA	0.0268	NA	0.0063	1	2.44657749720646
WT43b	WT	1	NA	NA	4	NA	3.6013694	8.5933929	17.8557277	5.1079897	5.384218	0.0319	4.9971778	0.0078	1	2.38614591993812
WT44b	WT	1	NA	NA	4	NA	3.3728167	8.2208678	17.2340899	5.3446469	5.7147447	0.031	3.5710147	0.0075	1	2.43738943773612
WT45b	WT	1	NA	NA	4	NA	3.6823048	8.7120857	17.3851923	4.25517	5.2259613	0.0324	5.1731336	0.0082	1	2.36593279839301
WT46b	WT	1	NA	NA	4	NA	3.52562	8.5297751	16.620125	5.0561076	4.6018107	0.0281	4.3885132	0.0067	1	2.41936882023587
WT47b	WT	1	NA	NA	4	NA	3.4084863	8.3987141	16.3951356	4.6727502	4.4603009	0.0306	4.5135529	0.0084	1	2.46405980860184
WT48b	WT	1	NA	NA	4	NA	3.3825984	7.394545	16.9682292	4.9942567	4.8409305	0.0239	4.3795493	0.0065	1	2.18605466141059
WT49b	WT	1	NA	NA	4	NA	3.4392612	8.598024	16.1432517	4.9229865	5.2141983	0.0276	3.759648	0.007	1	2.49996249194449
WT410b	WT	1	NA	NA	4	NA	3.2004561	7.3578294	16.5917064	4.32497	5.2448591	0.023	4.6402137	0.0055	1	2.29899400901015
WT411b	WT	1	NA	NA	4	NA	3.6320508	8.4199854	19.5371202	5.2236112	6.5173474	0.0234	5.1142688	0.0086	1	2.3182454937029
2.3aGF	GF	3	2	1	5	41	3.9007373	9.3411044	17	4.6	4.4	NA	4.5030257	NA	1	2.39470225282795
2.3bGF	GF	3	2	2	5	41	3.8596595	9.1155469	15.4	3.8	4.5	NA	4.2046088	NA	1	2.36174898329762
2.3cGF	GF	3	2	3	5	41	3.9528274	9.2769117	14	2.8	5	NA	3.4872825	NA	1	2.34690533161149
GF82B1	GF	3	12	NA	5	NA	NA	NA	14.175	3.48	5.93	NA	3.335	NA	0	NA
GF82B2	GF	3	12	NA	5	NA	NA	NA	15.888	2.713	7.497	NA	4.271	NA	0	NA
GF89A1	GF	3	13	NA	5	NA	NA	NA	16.552	4.01	7.532	NA	3.961	NA	0	NA
GF89B1	GF	3	13	NA	5	NA	NA	NA	13.367	1.802	6.068	NA	4.265	NA	0	NA
GF93B1	GF	3	14	NA	5	NA	NA	NA	14.587	3.727	5.561	NA	3.681	NA	0	NA
GF93B2	GF	3	14	NA	5	NA	NA	NA	14.36	3.856	5.45	NA	3.744	NA	0	NA
GF95A1	GF	3	15	NA	5	NA	NA	NA	15.311	3.543	6.003	NA	4.489	NA	0	NA
GF95A2	GF	3	15	NA	5	NA	NA	NA	14.833	2.919	6.09	NA	4.591	NA	0	NA
GF4.3T	GF	3	18	NA	5	NA	3.62	8.7	16.06	4.19	4.09	NA	4.849	NA	1	2.40331491712707
GF4aPH	GF	3	18	NA	5	NA	4.1030358	10.3585572	17.4359566	4.6733067	4.6010736	NA	5.4220908	NA	1	2.52460804753397
GF4bPH	GF	3	18	NA	5	NA	3.9720631	10.0398602	16.6831186	4.8010953	4.5621548	NA	3.9472223	NA	1	2.5276185063626
GF5.1T	GF	3	19	NA	5	NA	3.923	8.79	16.31	4.17	4.41	NA	4.764	NA	1	2.24063216925822
GF5.2T	GF	3	19	NA	5	NA	3.813	10.09	17.58	3.75	5.4	NA	5.37	NA	1	2.64621033307107
GF119.2	GF	3	21	2	5	3	4.019455	10.9328288	20.9808832	4.4251367	8.2061829	0.0597	5.4262596	0.0124	1	2.71997790745263
GF119.3	GF	3	21	3	5	3	3.9769509	11.1208268	18.5608104	4.1438399	6.6070295	0.0627	5.1048471	0.005	1	2.79631986404459
GF119.4	GF	3	21	4	5	3	4.0632504	10.8294173	17.2130609	4.3136	6.1215537	0.0655	3.726485	0.0112	1	2.66521041873275
GF119.5	GF	3	21	5	5	3	4.2046318	11.3814953	19.7318259	4.2632644	6.0533125	0.0664	6.2924703	0.0117	1	2.70689464413983
GF121.1	GF	3	21	1	5	3	3.9306249	9.940681	18.486204	4.2802699	6.4438859	0.0565	5.2492604	0.0128	1	2.52903323336704
GF121.2	GF	3	21	2	5	3	3.8536656	9.7043018	19.3353042	4.5003992	7.1042096	0.0527	5.0328468	0.0115	1	2.51820028183037
GF121.3	GF	3	21	3	5	3	4.0063531	9.8548999	21.2399513	4.9540853	7.0463126	0.0602	6.3412752	0.0126	1	2.45981810739548
GF121.4	GF	3	21	4	5	3	4.2583611	11.451303	19.8356132	5.9718331	5.2038252	0.0825	4.8288479	0.0088	1	2.68913385480625
GF120.4	GF	3	22	4	5	3	3.5718877	10.0307644	19.1520846	4.5426478	4.6487141	0.0506	6.1951165	0.0057	1	2.8082530142255
GF4a.R.	GF	3	23	NA	5	NA	3.7400095	9.4757318	18.0328013	3.6922763	5.9667637	NA	5.6148237	NA	1	2.53361169269757
GF4b.R.	GF	3	23	NA	5	NA	3.6144883	8.1536558	17.2910954	4.7642141	4.3560661	NA	5.5501268	NA	1	2.25582575547416
GF122.1b.	GF	3	25	NA	5	NA	3.5733885	8.7437961	16.7629207	4.1847209	6.2894773	NA	4.2506895	NA	1	2.44692008719455
GF122.2b.	GF	3	25	NA	5	NA	3.5139068	9.0512324	18.8238984	4.3910727	5.9262295	NA	5.3024185	NA	1	2.57583166406121
GF122.3b.	GF	3	25	NA	5	NA	3.6269957	9.2654426	19.3922437	4.5427768	5.8008495	NA	5.7787455	NA	1	2.55457777355512
GF122.4b.	GF	3	25	NA	5	NA	3.694035	9.6485279	18.0111141	4.8218724	6.2508218	NA	4.5343978	NA	1	2.61192108358475
GF123.3b.	GF	3	25	NA	5	NA	3.4441094	7.8162311	15.7259434	3.7875242	5.0169914	NA	5.1853431	NA	1	2.26944913538461
1.2bC	GT	2	4	2	5	32	3.8019529	9.1225561	14.7	4.5	4.4	NA	2.6818339	NA	1	2.39943953540298
2.3bC	GT	2	5	2	5	41	3.912243	9.1739947	16.6	5	4.2	NA	4.2168493	NA	1	2.34494500980639
2.3cC	GT	2	5	3	5	41	3.7466214	7.4272247	14.2	4.1	3.9	NA	2.7844683	NA	1	1.98237929778547
3.2aC	GT	2	6	1	5	44	4.3506424	10.3069304	18.2	5.2	6	NA	3.892243	NA	1	2.36905942901674
3.2bC	GT	2	6	2	5	44	3.9937502	10.2108217	19.3	5	5.8	NA	5.0691559	NA	1	2.55670014113552
3.3aC	GT	2	6	1	5	50	3.6999517	9.2855785	20.547	5.549	4.502	NA	6.4554416	NA	1	2.50964857189892
3.3bC	GT	2	6	2	5	50	4.3396639	9.1504384	23.022	6.353	6.264	NA	6.5900955	NA	1	2.10855923658051
3.3cC	GT	2	6	3	5	50	4.3186028	10.3993189	21.656	6.177	5.479	NA	6.0630063	NA	1	2.40802856423842
GT89A1	GT	2	13	NA	5	NA	NA	NA	15.952	4.198	6.886	NA	3.558	NA	0	NA
GT89B1	GT	2	13	NA	5	NA	NA	NA	15.082	4.512	6.29	NA	2.551	NA	0	NA
GT93A1	GT	2	14	NA	5	NA	NA	NA	16.952	4.875	7.079	NA	3.102	NA	0	NA
GT93B1	GT	2	14	NA	5	NA	NA	NA	22.325	4.699	9.762	NA	7.029	NA	0	NA
GT93B2	GT	2	14	NA	5	NA	NA	NA	16.899	3.442	6.655	NA	5.417	NA	0	NA
GT95A1	GT	2	15	NA	5	NA	NA	NA	15.944	3.915	6.441	NA	3.813	NA	0	NA
GT95A2	GT	2	15	NA	5	NA	NA	NA	17.359	4.305	7.15	NA	4.883	NA	0	NA
GT95A3	GT	2	15	NA	5	NA	NA	NA	14.669	4.294	6.619	NA	2.274	NA	0	NA
GT95B1	GT	2	15	NA	5	NA	NA	NA	16.462	4.004	7.643	NA	3.767	NA	0	NA
GT95B2	GT	2	15	NA	5	NA	NA	NA	17.943	4.275	7.727	NA	4.329	NA	0	NA
GT4.2T	GT	2	16	NA	5	NA	NA	13.96	26.89	6.92	6.68	NA	6.651	NA	0	NA
GT84B1	GT	2	16	NA	5	NA	NA	NA	17.103	4.558	6.45	NA	4.455	NA	0	NA
GT91B1	GT	2	17	NA	5	NA	NA	NA	19.266	5.948	7.906	NA	3.963	NA	0	NA
GT120.1	GT	2	21	1	5	3	3.8985865	8.6638508	13.9456421	3.876465	3.7736064	0.0368	5.5325392	0.0061	1	2.22230564847029
GT120.2	GT	2	21	2	5	3	4.26364	10.3735486	18.5867421	5.3090382	6.5431417	0.0541	5.8596681	0.0081	1	2.43302638121417
GT120.3	GT	2	21	3	5	3	4.1735678	10.3680617	20.5430511	6.0139447	6.6474102	0.0557	7.3996127	0.0148	1	2.48422026353567
GT120.4	GT	2	21	4	5	3	4.2157931	10.5799008	19.2041664	5.5108747	5.9826665	NA	7.7196937	0.018	1	2.50958729449982
GT120.5	GT	2	21	5	5	3	4.0563592	11.080767	20.1349249	6.0172268	6.1541082	0.061	3.6253862	0.0127	1	2.73170260661334
GT119.1	GT	2	22	1	5	3	3.8768908	8.7110385	18.3714997	5.1395136	5.0934038	0.0443	5.6177126	0.0092	1	2.24691355763748
GT119.2	GT	2	22	2	5	3	4.0598981	10.9383537	20.9941344	6.1117917	5.8317602	0.0591	5.5228697	0.0095	1	2.69424340970528
GT119.3	GT	2	22	3	5	3	4.1790634	9.9787232	21.4621999	5.4208666	6.2195517	0.0564	6.4110986	0.0089	1	2.38778937883546
GT119.4	GT	2	22	4	5	3	4.1189989	11.2276515	22.8027376	6.6672134	7.1571544	0.0691	5.8006144	0.0183	1	2.72582046574472
GT121.1	GT	2	22	1	5	3	3.9035499	9.8703094	20.4946828	5.369081	6.1266828	0.0528	3.9238485	0.0093	1	2.52854700281915
GT121.2	GT	2	22	2	5	3	4.1413892	10.9147861	22.298224	6.1907668	6.8562973	0.0673	5.1743674	0.0157	1	2.63553739407057
GT121.3	GT	2	22	3	5	3	4.3888001	12.209578	25.7275941	7.7581568	6.2032439	0.0876	4.0189782	0.0125	1	2.78198544517897
4.1.WT	WT	1	7	10	5	40	4.2468597	10.2859285	21.3741057	6.3463405	6.925172	0.0601	4.5923641	0.0191	1	2.42200807811004
4.2.WT	WT	1	7	11	5	40	4.0024387	8.8747723	NA	6.1790171	5.5306549	0.043	NA	0.0111	1	2.21734121749322
4.3.WT	WT	1	7	12	5	40	3.9913847	9.2590946	NA	6.2953028	6.3168402	0.0557	NA	0.0121	1	2.31977002868203
4.4.WT	WT	1	7	13	5	40	4.3032285	9.0328212	19.2101617	5.6815831	5.2569127	0.0484	4.7142714	0.0088	1	2.0990800744139
4.5.WT	WT	1	7	14	5	40	3.8595741	8.3143839	20.4219891	6.3627898	6.2374459	0.0384	4.5271507	0.0099	1	2.15422315638402
4.6.WT	WT	1	7	15	5	40	4.2184156	8.3343733	20.7617062	6.4367654	5.2450857	0.0448	5.6371041	0.0115	1	1.97571175775094
4.7.WT	WT	1	7	16	5	40	3.9954569	8.520477	20.0351846	6.9479623	5.8810549	0.0438	4.44495	0.0094	1	2.13254133713719
4.8.WT	WT	1	7	17	5	40	4.032025	11.2234045	18.4136208	4.748013	5.7666054	0.0564	4.7825668	0.0106	1	2.78356520606891
5.2.WT	WT	1	7	20	5	41	4.0649564	10.2773253	20.8353656	6.807101	6.8495055	0.0796	4.1448204	0.0167	1	2.5282744238044
5.1	WT	1	NA	NA	5	NA	4.3024873	10.8568397	22.5561092	5.7139473	8.3494905	0.0628	5.0918581	0.0142	1	2.52338680929982
5.11	WT	1	NA	NA	5	NA	4.3432345	10.7015581	24.8381115	7.1822252	6.4809513	0.0651	6.8608054	0.0167	1	2.4639604654089
5.1B	WT	1	NA	NA	5	NA	4.2278245	10.9181841	20.8952839	5.152361	6.3669116	0.0662	6.6103908	0.0052	1	2.58245915836857
5.2B	WT	1	NA	NA	5	NA	4.3008684	10.065327	22.3761313	6.8497344	6.3439432	0.0549	5.8442249	0.0113	1	2.34030108896148
5.3B	WT	1	NA	NA	5	NA	4.2092479	10.1086372	20.8412781	6.1414178	7.1727222	0.0607	4.6045142	0.0096	1	2.40153049669515
5.4B	WT	1	NA	NA	5	NA	4.082884	10.8092409	21.5943547	6.0678398	7.6626415	0.0653	5.4061172	0.0056	1	2.64745236455408
5.5B	WT	1	NA	NA	5	NA	4.181057	10.1680015	22.0264518	6.8256934	7.0644197	0.0555	5.035523	0.0091	1	2.43192128210642
5.6B	WT	1	NA	NA	5	NA	3.9919944	10.0076102	20.5754784	5.5514663	6.7486929	0.0539	4.7719752	0.0092	1	2.50691989948683
5.7B	WT	1	NA	NA	5	NA	4.5125047	11.6563497	22.1325531	7.3527775	6.0800992	0.0785	4.9628913	0.0108	1	2.58312189680379
5.8B	WT	1	NA	NA	5	NA	4.2254089	10.3427973	22.2712785	6.9958704	6.4226135	0.0613	5.2123781	0.012	1	2.44776246388841
5.9B	WT	1	NA	NA	5	NA	4.3464628	10.5498019	24.4647806	7.151686	7.2245241	0.0639	6.0299373	0.0173	1	2.42721550498488
5.-1	WT	1	NA	NA	5	NA	4.4407739	10.1674391	20.9010428	5.1485843	6.4924728	0.0517	6.5201194	0.0146	1	2.28956468601115
5.-2	WT	1	NA	NA	5	NA	3.9372471	8.9585097	18.8408617	5.3837576	6.3057316	0.0412	4.5394853	0.0114	1	2.27532320742582
5.-3	WT	1	NA	NA	5	NA	4.2350579	9.6531767	20.7419412	4.900919	6.9516012	0.0495	5.9190259	0.0127	1	2.27934940393613
2.3aC	GT	2	5	1	6	41	5.046421	10.3465788	19.3	5.1	5	NA	5.060899	NA	1	2.05028054536076
GT4.1T	GT	2	16	NA	6	NA	4.951	14.82	30.05	8.76	6.5	NA	5.536	NA	1	2.99333467986265
GT4.3T	GT	2	16	NA	6	NA	5.898	12.28	34.47	8.98	9.19	NA	9.698	NA	1	2.08206171583588
GT4aPH	GT	2	16	NA	6	NA	NA	15.8998932	26.6946867	5.8071094	9.033105	NA	8.353099	NA	0	NA
GT4b.PH	GT	2	16	NA	6	NA	5.8001491	15.8362874	28.5096413	7.8764788	7.9142758	NA	8.9597958	NA	1	2.73032419114881
GT5.1T	GT	2	17	NA	6	NA	NA	11.95	24.12	5.92	7.14	NA	6.334	NA	0	NA
GT5.2T	GT	2	17	NA	6	NA	NA	13.34	27.38	7.36	7.54	NA	7.488	NA	0	NA
GT119.5	GT	2	22	5	6	3	4.9262428	10.5439662	20.348596	5.7010947	5.3134689	0.0704	5.9524647	0.0121	1	2.14036673141649
GT121.4	GT	2	22	4	6	3	5.4965764	11.8677032	25.3666204	6.35398	6.6425623	0.0856	5.6232812	0.0153	1	2.15910820415413
GT4a.R.	GT	2	23	NA	6	NA	6.1476903	15.0818339	25.6023222	6.9975914	8.442852	NA	5.6186009	NA	1	2.45325206118467
GT4b.R.	GT	2	23	NA	6	NA	6.0119021	14.4441203	26.3270569	8.3128992	8.2469193	NA	5.3333084	NA	1	2.40258741072979
GT4c.R.	GT	2	23	NA	6	NA	5.5818758	13.7659457	26.680948	7.6826063	7.2932222	NA	7.6085867	NA	1	2.46618631321034
GT5a.R.	GT	2	24	NA	6	NA	5.5316581	13.9140887	25.3949452	6.4776486	8.0597358	NA	7.3041039	NA	1	2.51535587494101
GT5b.R.	GT	2	24	NA	6	NA	6.2883458	13.7645114	20.4089162	5.5075878	5.590931	NA	5.1700635	NA	1	2.18889225207685
5.1.WT	WT	1	7	18	6	41	5.4301513	12.9805876	26.0685638	7.1572267	7.7649977	0.1134	6.7536175	0.01234	1	2.39046517911941
5.10.WT	WT	1	7	19	6	41	5.4906858	12.4168884	23.8544914	9.1369074	5.9516851	0.1062	6.213081	0.0212	1	2.26144581064901
5.3.WT	WT	1	7	21	6	41	5.0502302	11.7048736	25.8038951	8.6598627	6.8598766	0.1108	5.8931841	0.024	1	2.31769110247687
5.4.WT	WT	1	7	22	6	41	6.0105002	12.8991031	27.5490733	8.923232	8.0818801	0.1256	6.3298833	0.0256	1	2.14609477926646
5.5.WT	WT	1	7	23	6	41	5.2012137	12.0718299	22.7041578	7.6971035	6.0806969	0.0998	5.0184298	0.0194	1	2.32096402806906
5.6.WT	WT	1	7	24	6	41	5.2437609	12.8161338	24.7549352	8.3182958	7.2116002	0.1119	5.8600802	0.0245	1	2.44407287906663
5.7.WT	WT	1	7	25	6	41	5.311	12.103	26.5742004	8.3342943	7.3957692	0.1092	5.0527306	0.0227	1	2.27885520617586
5.8.WT	WT	1	7	26	6	41	5.7999709	13.1404755	24.2301307	8.6623009	6.1895275	0.1145	4.6553044	0.0223	1	2.26561059125314
5.9.WT	WT	1	7	27	6	41	5.3022901	11.6330358	23.5393292	6.9519921	6.0455425	0.0943	5.9850526	0.0193	1	2.19396441548907
